# Supplementary material for: Anti-Obesity and Anti-Diabetic Effects of Ostericum koreanum (Ganghwal) Extract
Source: Int J Mol Sci. 2024 Apr 30;25(9):4908. doi: 10.3390/ijms25094908 (PMC11084156; doi:10.3390/ijms25094908)
Supplement: Supplementary file 1 [file ijms-25-04908-s001.zip]

Archive with 1 entries (1 files):
- ijms-2956292-supplementary.pdf
